# Supplementary material for: Practical considerations in the use of a porcine model (Sus scrofa domesticus) to assess prevention of postoperative peritubal adhesions
Source: PLoS One. 2020 Jan 9;15(1):e0219105. doi: 10.1371/journal.pone.0219105 (PMC6952254; doi:10.1371/journal.pone.0219105)
Supplement: S1 Data — (XLSX) [file pone.0219105.s001.xlsx]

## Sheet: Cirurgia e peso
Animal	Peso1	Peso2	Ganho	Tanest	TCir	TPneumo	TMPA					Group1				Group2			Pvalor
											median	min	max		median	min	max
303	25.9	39	50.5792	84	51	43	13		peso 1		28.0	24.3	31.3		27.8	25.4	29.7		0.971
323	29.7	37.5	26.2626	96	50	34	10		peso2		41.1	33.6	49.3		41.4	37.1	45.7		0.971
324	29.2	44.5	52.3973	79	51	35	18		ganho%		49.0	28.9	67.0		53.7	26.3	78.7		0.684
331	27.8	41.9	50.7194	67	40	33	15
342	27.8	39	40.2878	79	48	32	16		tanest		78.5	68	104		79.5	67	97		1000
350	28.3	37.1	31.0954	83	48	32	15		tcir		49.5	32	71		48	35	63		0.481
333	27.3	35.2	28.9377	72	40	30	22		tpneumo		33	23	64		32	26	51		0.796
332	28.7	42.3	47.3868	68	48	31	23		tmpa		12.5	7	23		10	6	16		0.105
347	27.3	40	46.5201	78	41	25	13
335	29.7	39.3	32.3232	69	48	32	10
												Group1				Group2			Pvalor
357	27.4	41.9	52.9197	88	58	63	12				median	min	max		median	min	max
360	25.4	45.4	78.7402	80	51	40	6		peso 1		28.0	24.3	31.3		27.8	25.4	29.7		0.971
364	31.3	49.3	57.508	89	51	39	7		tanest		78.5	68	104		79.5	67	97		1000
365	26.5	41.5	56.6038	97	63	51	10		tcir		49.5	32	71		48	35	63		0.481
373	29	45.7	57.5862	70	39	27	8		tpneumo		33	23	64		32	26	51		0.796
353	28.5	47.6	67.0175	104	71	64	10		tmpa		12.5	7	23		10	6	16		0.105
367	29.5	40.2	36.2712	78	32	23	11
374	27.5	44.6	62.1818	91	35	26	9
375	24.3	33.6	38.2716	70	40	28	11
358	25.8	41.3	60.0775	77	40	28	8
mean	27.845	41.345	48.6844
MPA: medi pré-anestésica
T: tempo

## Sheet: Hemograma
Animal	Eritroc1	Hb1	VGM1	CHGM1	Leuco1	Eosin1	Linf1	Plaq1	Eritroc2	Hb2	VGM2	CHGM2	Leuco2	Eosin2	Linf2	Plaq2
303	6.18	11.3	55	33	10700	535	6313	270000	6.1	9.6	52	30	12200	118	5900	398000
323	6.01	11.7	57	34	12500	500	5000	223000	5.6	8.8	52	30	10600	106	5300	264000
324	6.61	11	51	32	7500	75	3300	339000	6.59	11.7	52	34	11100	111	6105	246000
331	5.87	10.6	56	32	9600	192	3264	334000	6.62	11.7	53	33	13400	134	7772	494000
342									6.35	10.7	57	30	13200	132	6072	269000
350	6.26	11.8	58	33	8200	164	2952	347000	6.23	11.6	55	34	12700	127	6731	283000
333	6.63	12	56	32	10200	102	4590	299000	7.25	11.3	50	31	10200	102	5202	346000
332	6.79	11	50	32	10200	306	5100	350000	6.58	11.8	53	34	12300	123	5535	399000
347	5.35	11.2	64	33	8500	170	3825	384000	6.12	10.2	56	30	11500	115	5290	244000
335	6.8	11.6	51	33	12400	248	6572	500000	6.7	10.3	51	30	14500	145	7105	494000
357	5.2	9	56	31	10500	105	5250	299000	6.41	12.1	56	34	13900	139	5977	314000
360	7.01	11.6	54	31	11200	112	6048	323000	6.35	12.2	58	33	19900	199	10547	361000
364	6.42	12.3	58	33	10600	106	5512	300000	6.73	11.4	51	34	10600	106	5936	413000
365	6.79	11	52	31	14300	143	6006	215000	6.03	11.7	58	33	14500	145	9425	400000
373	6.73	11.2	52	32	13200	132	6996	292000	5.87	8.9	51	30	6300	63	3528	229000
353	6.54	10.3	52	30	11300	113	6441	311000	6.98	11	50	31	14800	148	9028	292000
367	5.85	10.3	58	30	12100	121	6776	300000	6.27	10	53	30	10700	107	6099	453000
374	6.66	10.8	51	32	15200	152	6080	200000	6.32	10.4	52	32	8200	82	3936	300000
375	6.4	11.6	55	33	11600	116	5104	204000	7.27	10.9	50	30	10300	103	5356	269000
358	6.32	10.1	54	30	10300	103	5356	256000	4.94	9.1	65	28	10700	107	6420	350000
1: pré-op
2: second look

## Sheet: Bioquímica
Animal	CreatJF1	LDH1	Fibrin1	Ureia1	CreatIta1	PtnTot1	Album1	Glob1	RelacPG1	FA1	GGT1	ALT1	AST1	BiliTot1	BiliDir1	BiliInd1	VHS1	PCR1	CreatJF2	LDH2	Fibrin2	Ureia2	CreatIta2	PtnTot2	Album2	Glob2	RelacPG2	FA2	GGT2	ALT2	AST2	BiliTot2	BiliDir2	BiliInd2	VHS2	PCR2
303	1.7	1070	100	25	1.6	7.4	2.6	4.8	0.54	289	52	57	47	0.25	0.16	0.09	6	<0,6	2.4	842	200	36	0.5	7.4	3	4.4	0.68	274	29	60	41	0.2	0.1	0.1	6	0.8
323	1.5	1016	200	29	1.6	7.2	2.8	4.4	0.64	184	83	58	44	0.09	0.07	0.02	5	<0,6	2.1	785	200	26	0.5	8.2	3	5.2	0.58	119	43	63	54	0.1	0.05	0.05	6	<0,6
324	1.4	1084	200	29	1.5	7.4	2.6	4.8	0.54	254	49	52	34	0.22	0.15	0.07	5	<0,6	1.7	881	400	23	1	8	3	5	0.6	293	51	77	40	0.1	0.04	0.06	6	0.8
331	1.9	1077	200	32	1.9	7	2.5	4.5	0.56	207	98	81	60	0.29	0.19	0.1	5	<0,6	2.6	976	400	25	2.1	7.5	3.2	4.3	0.74	264	60	59	58	0.4	0.2	0.2	5	<0,6
342	1.5	1008	100	24	1.7	7.7	2.8	4.9	0.57	247	53	86	37	0.21	0.18	0.03	Coag	<0,6	1.8	810	200	21	1.6	7	2.5	4.5	0.56	162	41	82	33	0.1	0.05	0.05	5	<0,6
350	1.2	1091	100	23	1.9	8.2	3.6	4.6	0.78	238	41	78	49	1	0.1	0.9	6	<0,6	1.4	827	200	23	1.4	7.9	3.2	4.7	0.68	238	41	55	58	0.05	0	0.05	6	<0,6
333	1.4	1106	200	29	2.1	8.1	3.2	4.9	0.65	182	66	80	73	1.2	0.4	0.8	5	<0,6	2.6	797	400	27	2.1	7.9	3.3	4.6	0.72	133	10	39	47	0.2	0.1	0.1	5	1
332	1.3	1031	100	23	1.5	7.1	2.6	4.5	0.58	229	64	60	28	0.35	0.26	0.09	6	<0,6	1.9	739	600	27	1.1	8.2	3	5.2	0.58	120	49	101	200	0.1	0.07	0.03	6	<0,6
347	1.6	978	900	23	1.5	7.4	2.9	4.5	0.64	191	56	53	36	0.24	0.06	0.18	4	<0,6	1.9	734	200	21	1.3	7.4	3.3	4.1	0.8	178	45	63	37	0.1	0.04	0.06	8	<0,6
335	1.2	837	900	32	2.8	8.2	3.5	4.7	0.74	165	65	130	123	1.5	0.7	0.8	7	<0,6	1.7	879	400	36	1.1	7.6	3.1		?	224	45	170	45	0.1	0.05	0.05	7	0.8
357	1.1	799	200	23	0.5	7.6	2.8	4.8	0.58	279	32	52	37	0.3	0.2	0.1	7	1	1.3	1290	200	29	1.3	5.4	3	2.4	1.25	217	66	59	33	0.06	0.05	0.01	8	<0,6
360	1.3	886	200	41	1.1	7.8	2.6	5.2	0.5	407	65	32	38	0.5	0.2	0.3	6	<0,6	1.4	1025	200	48	1.1	5.4	2.9	2.5	1.16	262	45	41	33	0.08	0.05	0.03	7	<0,6
364	1.2	881	200	28	0.5	7.6	2.5	5.1	0.49	300	60	35	96	0.3	0.2	0.1	5	<0,6	1.6	1035	200	23	1.2	5.6	3	2.6	1.15	254	37	33	35	0.1	0.08	0.02	6	<0,6
365	1.6	837	200	36	1.1	7.1	2.6	4.5	0.58	258	10	34	44	0.25	0.15	0.1	6	0.8	2	1026	200	22	2.1	5.3	2.5	2.8	0.89	188	33	50	34	0.1	0.06	0.04	5	<0,6
373	1.6	909	800	30	1.1	7.6	2.8	4.8	0.58	313	36	33	35	0.2	0.1	0.1	5	<0,6	1.8	1095	200	35	1.5	7	2.7	4.3	0.63	374	37	41	35	0.2	0.1	0.1	7	<0,6
353	1.2	791	100	26	0.8	8.3	2.4	5.9	0.41	138	40	34	37	0.3	0.2	0.1	9	<0,6	1.7	1194	400	27	1.8	5	2.8	2.2	1.27	274	56	44	32	0.2	0.12	0.08	8	<0,6
367	1.7	994	100	23	1.4	8.4	3	5.4	0.56	282	26	68	71	0.2	0.1	0.1	6	0.8	1.6	1044	800	32	1.7	5	2.9	2.1	1.38	347	28	37	34	0.2	0.1	0.1	6	<0,6
374	1.5	889	400	28	0.5	7.6	2.7	4.9	0.55	249	53	34	43	0.06	0.05	0.01	6	0.8	2	965	200	21	1.5	4.9	3.1	1.8	1.72	237	45	31	32	0.07	0.04	0.03	5	<0,6
375	0.9	822	100	24	0.9	8	2.4	5.6	0.43	175	52	31	34	0.2	0.1	0.1	6	<0,6	1.9	943	200	25	1.9	7.2	3	4.2	0.71	178	54	61	32	0.1	0.06	0.04	6	<0,6
358	1.5	877	500	28	0.6	7.8	3.2	4.6	0.7	223	29	35	37	0.1	0.09	0.01	6	1	1.8	1092	200	35	1.4	5.5	2.9	2.6	1.12	246	77	69	48	0.2	0.11	0.09	5	<0,6
1: pré-op
2: second look

## Sheet: Aderências
Animal	GradeE	GradeF	GradeG	GradeL	AreaE	AreaF	AreaG	Obs
303	2	0	2	0	1	0	1
323	2	2	1	0	1	1	1
324	2	0	2	2	1	0	1
331	0	0	2	0	0	0	1	Cirurgia gravada 25/10 9h30-11h30
342	1	0	1	0	1	0	1
350	2	0	0	0	2	0	0
333	0	0	2	0	0	0	1	1 “fio” de aderência < 1% da área
332	2	0	2	0	3	0	1
347	2	0	0	0	1	0	0
335	0	0	2	0	0	0	1
357	2	0	2	0	2	0	1
360	3	0	3	0	3	0	2
364	0	0	0	0	0	0	0
365	2	0	2	0	1	0	1
373	0	0	1	0	0	0	1
353	2	0	1	0	2	0	1
367	2	0	1	0	1	0	1
374	0	0	2	0	0	0	2
375	0	0	2	0	0	0	1
358	0	0	0	0	0	0	0

## Sheet: 40 Ovidutos
Ovuduto	Grade	Area	Grupo				Oviduto	Gradsoma	Areasoma	Grupo	AdhSxN	Severo23	Area23
							303E	2	1	1	1	1	0
303E	2	1					323E	2	1	2	1	1	0
323E	2	1					324E	2	1	1	1	1	0
324E	2	1					331E	0	0	2	0	0	0
331E	0	0					342E	1	1	2	1	0	0
342E	1	1					350E	2	2	2	1	1	1
350E	2	2					333E	0	0	1	0	0	0
333E	0	0					332E	2	3	1	1	1	1
332E	2	3					347E	2	1	1	1	1	0
347E	2	1					335E	0	0	2	0	0	0
335E	0	0					357E	2	2	1	1	1	1
							360E	3	3	2	1	1	1
357E	2	2					364E	0	0	1	0	0	0
360E	3	3					365E	2	1	2	1	1	0
364E	0	0					373E	0	0	2	0	0	0
365E	2	1					353E	2	2	1	1	1	1
373E	0	0					367E	2	1	1	1	1	0
353E	2	2					374E	0	0	2	0	0	0
367E	2	1					375E	0	0	1	0	0	0
374E	0	0					358E	0	0	2	0	0	0
375E	0	0					303D	2	1	1	1	1	0
358E	0	0					323D	1	1	2	1	0	0
							324D	2	1	1	1	1	0
303D	2	1					331D	2	1	2	1	1	0
323D	1	1					342D	1	1	2	1	0	0
324D	2	1					350D	0	0	2	0	0	0
331D	2	1					333D	2	1	1	1	1	0
342D	1	1					332D	2	1	1	1	1	0
350D	0	0					347D	0	0	1	0	0	0
333D	2	1					335D	2	1	2	1	1	0
332D	2	1					357D	2	1	1	1	1	0
347D	0	0					360D	3	2	2	1	1	1
335D	2	1					364D	0	0	1	0	0	0
							365D	2	1	2	1	1	0
357D	2	1					373D	1	1	2	1	0	0
360D	3	2					353D	1	1	1	1	0	0
364D	0	0					367D	1	1	1	1	0	0
365D	2	1					374D	2	2	2	1	1	1
373D	1	1					375D	2	1	1	1	1	0
353D	1	1					358D	0	0	2	0	0	0
367D	1	1
374D	2	2
375D	2	1
358D	0	0

## Sheet: Temp e Umidade
DIA/ MÊS	HORA	TEMPERATURA (ºC)	UMIDADE (%)		DIA/ MÊS	HORA	TEMPERATURA (ºC)	UMIDADE (%)			TEMPERATURA (ºC)	UMIDADE (%)
2018-09-26	15:45:00	26	67		2018-10-25	05:56:00	22	86			26	67
	18:28:00	26	60			10:09:00	22	81			26	60
2018-09-27	06:10:00	22	71			14:24:00	21	94			22	71
	12:00:00	24	73			17:30:00	21	93			24	73
	15:40:00	27	82		2018-10-26	05:16:00	21	92			27	82
	18:27:00	28	73			10:37:00	21	96			28	73
2018-09-28	06:13:00	24	84			13:21:00	21	93			24	84
	12:16:00	25	80			19:48:00	22	87			25	80
	17:06:00	24	81		2018-10-27	07:38:00	21	91			24	81
	23:50:00	23	88			12:00:00	24	86			23	88
2018-09-29	05:58:00	22	88			16:38:00	26	78			22	88
	12:21:00	23	85		2018-10-28	08:38:00	20	91			23	85
	15:20:00	24	82			17:49:00	22	73			24	82
	17:51:00	22	82		2018-10-29	08:38:00	19	83			22	82
2018-09-30	06:36:00	22	85			13:48:00	20	83			22	85
	11:00:00	23	88			15:53:00	20	87			23	88
	14:30:00	24	83			16:33:00	20	88			24	83
	17:21:00	21	84		2018-10-30	05:22:00	18	88			21	84
2018-10-01	07:16:00	22	88			11:00:00	19	93			22	88
	11:30:00	23	87			15:00:00	22	88			23	87
	15:37:00	23	89			17:00:00	22	88			23	89
	19:21:00	21	90			17:17:00	22	88			21	90
2018-10-02	07:28:00	24	93		2018-10-31	09:04:00	21	89			24	93
	12:00:00	26	77			11:14:00	22	89			26	77
	15:19:00	26	68			14:33:00	24	83			26	68
	18:35:00	21	76			17:33:00	25	82			21	76
2018-10-03	06:27:00	21	84		2018-11-01	08:27:00	23	89			21	84
	12:21:00	25	84			11:30:00	24	84			25	84
	15:47:00	26	78			13:55:00	25	86			26	78
	19:10:00	25	72			17:23:00	24	83			25	72
2018-10-04	06:32:00	21	81		2018-11-02	05:16:00	20	89			21	81
	11:54:00	23	89			17:00:00	25	86			23	89
	16:33:00	25	87			17:18:00	24	86			25	87
	18:40:00	24	79		2018-11-03	06:00:00	22	86			24	79
2018-10-05	06:45:00	22	79			11:00:00	24	80			22	79
	12:13:00	22	87			14:45:00	26	78			22	87
	15:44:00	22	90			17:40:00	25	79			22	90
	18:33:00	21	83		2018-11-04	08:00:00	22	90			21	83
2018-10-06	05:58:00	18	78			11:00:00	23	87			18	78
	11:00:00	18	83			14:30:00	25	83			18	83
	14:30:00	19	86			18:00:00	25	78			19	86
	18:44:00	19	83		2018-11-05	08:30:00	20	90			19	83
2018-10-07	06:40:00	18	89			11:20:00	20	93			18	89
	12:35:00	20	81			15:30:00	20	93			20	81
	15:30:00	22	83			17:40:00	20	90			22	83
	17:04:00	20	92		2018-11-06	08:20:00	19	90			20	92
2018-10-08	18:41:00	22	90			12:30:00	20	89			22	90
	20:10:00	20	89			15:20:00	22	86			20	89
2018-10-09	06:54:00	21	89			17:33:00	22	80			21	89
	10:36:00	21	88		2018-11-07	08:10:00	21	90			21	88
	13:59:00	23	87			12:17:00	23	84			23	87
	18:14:00	23	89			16:42:00	24	85			23	89
2018-10-10	06:05:00	21	92			18:00:00	24	83			21	92
	10:19:00	23	83		2018-11-08	09:00:00	20	86			23	83
	15:11:00	25	78			12:52:00	20	89			25	78
	18:27:00	25	83			15:45:00	20	88			25	83
2018-10-11	06:49:00	22	92			18:04:00	20	86			22	92
	12:09:00	23	91		2018-11-09	09:10:00	18	91			23	91
	16:48:00	24	84			11:20:00	19	95			24	84
	18:09:00	24	82			14:17:00	19	82			24	82
2018-10-12	06:04:00	21	91			16:20:00	20	93			21	91
	11:15:00	22	99			17:33:00	20	93			22	99
	14:40:00	23	93		2018-11-10	05:20:00	19	92			23	93
	17:57:00	23	91			11:00:00	20	95			23	91
2018-10-13	06:20:00	21	94			15:00:00	22	90			21	94
	12:00:00	24	86		2018-11-11	06:40:00	20	85			24	86
	18:23:00	26	81			10:34:00	21	86			26	81
	19:00:00	25	81			15:45:00	20	88			25	81
2018-10-14	05:55:00	22	87			17:20:00	24	76			22	87
	11:30:00	22	90		2018-11-12	09:12:00	22	90			22	90
	14:30:00	23	86			12:49:00	23	85			23	86
	17:30:00	23	82			15:15:00	25	80			23	82
2018-10-15	05:36:00	20	91			18:00:00	25	77			20	91
	12:00:00	21	94		2018-11-13	09:11:00	23	86			21	94
	15:01:00	21	94			12:13:00	22	87			21	94
	16:19:00	21	97			15:30:00	25	78			21	97
2018-10-16	05:04:00	20	93			18:30:00	26	75			20	93
	11:14:00	21	94		2018-11-14	07:21:00	23	84			21	94
	15:57:00	21	92			13:58:00	26	77			21	92
	18:48:00	21	92			16:26:00	28	68			21	92
2018-10-17	07:30:00	20	94			18:32:00	28	65			20	94
	11:18:00	20	98		2018-11-15	07:39:00	24	80			20	98
	15:46:00	22	96			11:30:00	26	75			22	96
	17:57:00	23	91			15:20:00	28	68			23	91
2018-10-18	07:15:00	22	95			17:30:00	27	77			22	95
	12:14:00	23	92		2018-11-16	06:50:00	23	86			23	92
	15:51:00	23	89			12:30:00	24	89			23	89
	17:57:00	23	88			17:48:00	25	82			23	88
2018-10-19	07:12:00	20	83			18:52:00	25	83			20	83
	11:14:00	21	97		2018-11-17	07:02:00	21	81			21	97
	15:18:00	23	88			11:00:00	25	69			23	88
	17:37:00	22	86			15:00:00	23	82			22	86
2018-10-20	05:54:00	19	80			16:00:00	24	80			19	80
	11:20:00	19	74		2018-11-18	08:30:00	24	81			19	74
	14:30:00	21	70			11:20:00	23	80			21	70
	17:57:00	20	70			14:05:00	22	90			20	70
2018-10-21	07:02:00	16	82			18:31:00	27	71			16	82
	10:57:00	18	75		2018-11-19	05:35:00	26	72			18	75
	16:41:00	16	82			17:00:00	27	71			16	82
	22:00:00	16	97			18:30:00	23	81			16	97
2018-10-22	07:39:00	20	81			19:30:00	22	80			20	81
	13:01:00	20	74		2018-11-20	09:04:00	19	88			20	74
	16:33:00	22	72			12:01:00	19	83			22	72
	18:10:00	22	72			15:16:00	19	92			22	72
2018-10-23	07:16:00	18	86			18:02:00	19	93			18	86
	11:36:00	22	82		2018-11-21	09:00:00	18	93			22	82
	15:28:00	25	67			13:11:00	19	87			25	67
	17:55:00	26	70			16:04:00	20	98			26	70
2018-10-24	07:55:00	21	84			19:52:00	20	99			21	84
	11:51:00	23	87		2018-11-22	05:48:00	20	95			23	87
	15:50:00	24	70			11:04:00	20	97			24	70
	18:20:00	24	89			16:00:00	24	88			24	89
	Max	28	99			18:30:00	24	88			22	86
	Min	16	60		2018-11-23	07:54:00	22	95			22	81
						11:18:00	23	89			21	94
						16:50:00	25	91			21	93
						19:00:00	24	76			21	92
					2018-11-24	05:57:00	21	86			21	96
						11:21:00	22	87			21	93
						Max	28	99			22	87
						Min	18	65			21	91
											24	86
											26	78
											20	91
											22	73
											19	83
											20	83
											20	87
											20	88
											18	88
											19	93
											22	88
											22	88
											22	88
											21	89
											22	89
											24	83
											25	82
											23	89
											24	84
											25	86
											24	83
											20	89
											25	86
											24	86
											22	86
											24	80
											26	78
											25	79
											22	90
											23	87
											25	83
											25	78
											20	90
											20	93
											20	93
											20	90
											19	90
											20	89
											22	86
											22	80
											21	90
											23	84
											24	85
											24	83
											20	86
											20	89
											20	88
											20	86
											18	91
											19	95
											19	82
											20	93
											20	93
											19	92
											20	95
											22	90
											20	85
											21	86
											20	88
											24	76
											22	90
											23	85
											25	80
											25	77
											23	86
											22	87
											25	78
											26	75
											23	84
											26	77
											28	68
											28	65
											24	80
											26	75
											28	68
											27	77
											23	86
											24	89
											25	82
											25	83
											21	81
											25	69
											23	82
											24	80
											24	81
											23	80
											22	90
											27	71
											26	72
											27	71
											23	81
											22	80
											19	88
											19	83
											19	92
											19	93
											18	93
											19	87
											20	98
											20	99
											20	95
											20	97
											24	88
											24	88
											22	95
											23	89
											25	91
											24	76
											21	86
											22	87
										min	16	60
										max	28	99
										median	22	86

## Sheet: Tab pré pós
			Group1				Group2			P valor					Group1				Group2			P valor
		median	min	max		median	min	max						median	min	max		median	min	max
eritroc1		6.41	5.2	6.79		6.66	5.87	7.01		0.182		eritroc2		6.59	6.1	7.3		6.28	4.9	6.7		0.043
Hb1	n=9	11.1	9	12.3		11.2	10.1	11.8		0.842		Hb2		11.2	9.6	12.1		10.6	8.8	12.2		0.529
VGM1	n=9	55.5	50	64		54	51	58		0.447		VGM2		52	50	56		54	51	65		0.105
CHGM1	n=9	32	30	33		32	30	34		1		CHGM2		31	30	34		31	28	34		0.481
leuco1	n=9	10300	7500	12100		12400	8200	15200		0.133		leuco2		11300	10200	14800		12950	6300	19900		0.579
eosin1	n=9	114.5	75	535		152	103	500		0.278		eosin2		113	102	148		129.5	63	199		0.579
linf1	n=9	5177	3300	6776		6006	2952	6996		0.78		linf2		5918	5202	9028		6575.5	3528	10547		0.28
plaq1	n=9	300000	204000	384000		292000	200000	500000		0.549		plaq2		330000	244000	453000		325000	229000	494000		0.912
creatJF1		1.35	0.9	1.7		1.5	1.2	1.9		0.315		creatJF2		1.8	1.3	2.6		1.8	1.4	2.6		0.739
LDH1		986	791	1106		899	837	1091		1		LDH2		912	734	1290		970.5	785	1095		0.912
fibrin1		150	100	900		200	100	900		0.143		fibrin2		300	200	800		200	200	400		0.218
ureia1		24.5	23	29		29.5	23	41		0.019		ureia2		27	21	36		25.5	21	48		0.971
creatIT1		1.45	0.5	2.1		1.35	0.5	2.8		0.436		creatIT2		1.3	0.5	2.1		1.45	0.5	2.1		0.739
ptn1		7.6	7.1	8.4		7.65	7	8.2		0.739		ptn2		7.3	5	8.2		7	4.9	8.2		0.796
alb1		2.6	2.4	3.2		2.8	2.5	3.6		0.218		alb2		3	2.8	3.3		2.95	2.5	3.2		0.481
glob1		4.85	4.5	5.9		4.65	4.4	5.2		0.123		glob2		4.15	2.1	5.2		4.3	1.8	5.2		0.905
relPG1		0.55	0.41	0.65		0.58	0.5	0.78		0.105		relPG2		0.76	0.58	1.39		0.74	0.56	1.72		0.661
FA1		241.5	138	300		242.5	165	407		0.853		FA2		235.5	120	347		238	119	374		0.912
GGT1		52	26	66		53	10	98		0.684		GGT2		47	10	66		43	33	77		1
ALT1		52.5	31	80		46.5	32	130		0.796		ALT2		59.5	33	101		55	31	82		0.853
AST1		37	28	96		43.5	35	123		0.436		AST2		36	32	200		35	32	58		0.579
biliT1		0.275	0.2	1.2		0.23	0.06	1.5		0.481		biliT2		0.1	0.06	0.2		0.1	0.05	0.4		0.579
biliDir1		0.18	0.06	0.4		0.125	0.05	0.7		0.315		biliDir2		0.08	0.04	0.12		0.05	0	0.2		0.529
biliInd1		0.1	0.07	0.8		0.1	0.01	0.9		0.739		biliInd2		0.07	0.01	0.3		0.05	0.03	0.2		1
VHS1	n=9	6	4	9		6	5	7		1		VHS2		6	5	8		5	5	7		0.165
PCR1		<0,6	<0,6	1		<0,6	<0,6	1		0.739		PCR2		<0,6	<0,6	1.5		<0,6	<0,6	<0,6		0.436

## Sheet: por focos
						Control				Test			P valor
			Normal range		median	min	max		median	min	max
HEM/PLAQUETAS
Hemácias	x10^6/mcL		5,0-8,0		6.59	6.1	7.3		6.28	4.9	6.7		0.043
Hemoglobina	g/dL		10,0-18,0		11.2	9.6	12.1		10.6	8.8	12.2		0.529
VGM	fL		50,0-67,0		52	50	56		54	51	65		0.105
CHGM	%		30,0-34,0		31	30	34		31	28	34		0.481
Plaquetas	cel/mcL		200000-500000		330000	244000	453000		325000	229000	494000		0.912
VITALIDADE
Peso	Kg				41.1	33.6	49.3		41.4	37.1	45.7		0.971
Ganho ponderal	%				49.0	28.9	67.0		53.7	26.3	78.7		0.684
Linfócitos	cel/mcL		4500-13000		5918	5202	9028		6575.5	3528	10547		0.28
Proteínas totais	g/dL		7,0-8,9		7.3	5	8.2		7	4.9	8.2		0.796
Albumina	g/dL		1,90-3,30		3	2.8	3.3		2.95	2.5	3.2		0.481
RESPOSTA SISTEMICA
Globulina	g/dL		5,3-6,4		4.15	2.1	5.2		4.3	1.8	5.2		0.905
Relação A/G			0,5-1,0		0.76	0.58	1.39		0.74	0.56	1.72		0.661
Leucócitos	cel/mcL		10000-22000		11300	10200	14800		12950	6300	19900		0.579
Eosinófilos	cel/mcL		100-200		113	102	148		129.5	63	199		0.579
PCR	mg/dL				<0,6	<0,6	1.5		<0,6	<0,6	<0,6		0.436
VHS	mm				6	5	8		5	5	7		0.165
LDH	U/L		380-634		912	734	1290		970.5	785	1095		0.912
Fibrinogênio	mg/dL		100-500		300	200	800		200	200	400		0.218
FUNCAO RENAL
Uréia			21,0-64,0		27	21	36		25.5	21	48		0.971
CreatininaIT	mg/dL		0,5-2,1		1.3	0.5	2.1		1.45	0.5	2.1		0.739
FUNCAO HEPATICA
FA	U/L		118,0-395,0		235.5	120	347		238	119	374		0.912
GGT	U/L		10,0-60,0		47	10	66		43	33	77		1
ALT	U/L		31,0-58,0		59.5	33	101		55	31	82		0.853
AST	U/L		32,0-84,0		36	32	200		35	32	58		0.579
Bilirrubina T	mg/dL		0,00-0,30		0.1	0.06	0.2		0.1	0.05	0.4		0.579
Bilirrubina D	mg/dL		0,00-0,20		0.08	0.04	0.12		0.05	0	0.2		0.529
Bilirrubina I	mg/dL		0,00-0,10		0.06	0.03	0.2		0.05	0.03	0.2		1

## Sheet: hemograma pré pós
Animal	Trat		Eritroc1	Eritroc2		Hb1	Hb2		VGM1	VGM2		CHGM1	CHGM2		Leuco1	Leuco2		Eosin1	Eosin2		Linf1	Linf2		Plaq1	Plaq2
																												Normal range
303	1		6.18	6.1		11.3	9.6		55	52		33	30		10700	12200		535	118		6313	5900		270000	398000		HEM/PLAQUETAS
323	2		6.01	5.6		11.7	8.8		57	52		34	30		12500	10600		500	106		5000	5300		223000	264000		Hemácias	5,0-8,0
324	1		6.61	6.59		11	11.7		51	52		32	34		7500	11100		75	111		3300	6105		339000	246000		Hemoglobina	10,0-18,0
331	2		5.87	6.62		10.6	11.7		56	53		32	33		9600	13400		192	134		3264	7772		334000	494000		VGM	50,0-67,0
342	2			6.35			10.7			57			30			13200			132			6072			269000		CHGM	30,0-34,0
350	2		6.26	6.23		11.8	11.6		58	55		33	34		8200	12700		164	127		2952	6731		347000	283000		Plaquetas	200000-500000
333	1		6.63	7.25		12	11.3		56	50		32	31		10200	10200		102	102		4590	5202		299000	346000		VITALIDADE
332	1		6.79	6.58		11	11.8		50	53		32	34		10200	12300		306	123		5100	5535		350000	399000		Peso
347	1		5.35	6.12		11.2	10.2		64	56		33	30		8500	11500		170	115		3825	5290		384000	244000		Ganho ponderal
335	2		6.8	6.7		11.6	10.3		51	51		33	30		12400	14500		248	145		6572	7105		500000	494000		Linfócitos	4500-13000
357	1		5.2	6.41		9	12.1		56	56		31	34		10500	13900		105	139		5250	5977		299000	314000		Proteínas totais	7,0-8,9
360	2		7.01	6.35		11.6	12.2		54	58		31	33		11200	19900		112	199		6048	10547		323000	361000		Albumina	1,90-3,30
364	1		6.42	6.73		12.3	11.4		58	51		33	34		10600	10600		106	106		5512	5936		300000	413000		RESPOSTA SISTEMICA
365	2		6.79	6.03		11	11.7		52	58		31	33		14300	14500		143	145		6006	9425		215000	400000		Globulina	5,3-6,4
373	2		6.73	5.87		11.2	8.9		52	51		32	30		13200	6300		132	63		6996	3528		292000	229000		Relação A/G	0,5-1,0
353	1		6.54	6.98		10.3	11		52	50		30	31		11300	14800		113	148		6441	9028		311000	292000		Leucócitos	10000-22000
367	1		5.85	6.27		10.3	10		58	53		30	30		12100	10700		121	107		6776	6099		300000	453000		Eosinófilos	100-200
374	2		6.66	6.32		10.8	10.4		51	52		32	32		15200	8200		152	82		6080	3936		200000	300000		PCR
375	1		6.4	7.27		11.6	10.9		55	50		33	30		11600	10300		116	103		5104	5356		204000	269000		VHS
358	2		6.32	4.94		10.1	9.1		54	65		30	28		10300	10700		103	107		5356	6420		256000	350000		LDH	380-634
																											Fibrinogênio	100-500
																											FUNCAO RENAL
1: pré-op																1: pré-op											Uréia	21,0-64,0
2: second look																2: second look											CreatininaIT	0,5-2,1
																											FUNCAO HEPATICA
																											FA	118,0-395,0
																											GGT	10,0-60,0
																											ALT	31,0-58,0
																											AST	32,0-84,0
																											Bilirrubina T	0,00-0,30
																											Bilirrubina D	0,00-0,20
																											Bilirrubina I	0,00-0,10

## Sheet: Bioq pré pós
Animal	Campanha	Trat		CreatJF1	CreatJF2		LDH1	LDH2		Fibrin1	Fibrin2		Ureia1	Ureia2		CreatIta1	CreatIta2		PtnTot1	PtnTot2		Album1	Album2		Glob1	Glob2		RelacPG1	RelacPG2		FA1	FA2		GGT1	GGT2		ALT1	ALT2		AST1	AST2		BiliTot1	BiliTot2		BiliDir1	BiliDir2		BiliInd1
303	1	1		1.7	2.4		1070	842		100	200		25	36		1.6	0.5		7.4	7.4		2.6	3		4.8	4.4		0.54	0.68		289	274		52	29		57	60		47	41		0.25	0.2		0.16	0.1		0.09
323	1	2		1.5	2.1		1016	785		200	200		29	26		1.6	0.5		7.2	8.2		2.8	3		4.4	5.2		0.64	0.58		184	119		83	43		58	63		44	54		0.09	0.1		0.07	0.05		0.02
324	1	1		1.4	1.7		1084	881		200	400		29	23		1.5	1		7.4	8		2.6	3		4.8	5		0.54	0.6		254	293		49	51		52	77		34	40		0.22	0.1		0.15	0.04		0.07
331	1	2		1.9	2.6		1077	976		200	400		32	25		1.9	2.1		7	7.5		2.5	3.2		4.5	4.3		0.56	0.74		207	264		98	60		81	59		60	58		0.29	0.4		0.19	0.2		0.1
342	1	2		1.5	1.8		1008	810		100	200		24	21		1.7	1.6		7.7	7		2.8	2.5		4.9	4.5		0.57	0.56		247	162		53	41		86	82		37	33		0.21	0.1		0.18	0.05		0.03
350	1	2		1.2	1.4		1091	827		100	200		23	23		1.9	1.4		8.2	7.9		3.6	3.2		4.6	4.7		0.78	0.68		238	238		41	41		78	55		49	58		1	0.05		0.1	0		0.9
333	1	1		1.4	2.6		1106	797		200	400		29	27		2.1	2.1		8.1	7.9		3.2	3.3		4.9	4.6		0.65	0.72		182	133		66	10		80	39		73	47		1.2	0.2		0.4	0.1		0.8
332	1	1		1.3	1.9		1031	739		100	600		23	27		1.5	1.1		7.1	8.2		2.6	3		4.5	5.2		0.58	0.58		229	120		64	49		60	101		28	200		0.35	0.1		0.26	0.07		0.09
347	1	1		1.6	1.9		978	734		900	200		23	21		1.5	1.3		7.4	7.4		2.9	3.3		4.5	4.1		0.64	0.8		191	178		56	45		53	63		36	37		0.24	0.1		0.06	0.04		0.18
335	1	2		1.2	1.7		837	879		900	400		32	36		2.8	1.1		8.2	7.6		3.5	3.1		4.7	?		0.74	?		165	224		65	45		130	170		123	45		1.5	0.1		0.7	0.05		0.8
357	2	1		1.1	1.3		799	1290		200	200		23	29		0.5	1.3		7.6	5.4		2.8	3		4.8	2.4		0.58	1.25		279	217		32	66		52	59		37	33		0.3	0.06		0.2	0.05		0.1
360	2	2		1.3	1.4		886	1025		200	200		41	48		1.1	1.1		7.8	5.4		2.6	2.9		5.2	2.5		0.5	1.16		407	262		65	45		32	41		38	33		0.5	0.08		0.2	0.05		0.3
364	2	1		1.2	1.6		881	1035		200	200		28	23		0.5	1.2		7.6	5.6		2.5	3		5.1	2.6		0.49	1.15		300	254		60	37		35	33		96	35		0.3	0.1		0.2	0.08		0.1
365	2	2		1.6	2		837	1026		200	200		36	22		1.1	2.1		7.1	5.3		2.6	2.5		4.5	2.8		0.58	0.89		258	188		10	33		34	50		44	34		0.25	0.1		0.15	0.06		0.1
373	2	2		1.6	1.8		909	1095		800	200		30	35		1.1	1.5		7.6	7		2.8	2.7		4.8	4.3		0.58	0.63		313	374		36	37		33	41		35	35		0.2	0.2		0.1	0.1		0.1
353	2	1		1.2	1.7		791	1194		100	400		26	27		0.8	1.8		8.3	5		2.4	2.8		5.9	2.2		0.41	1.27		138	274		40	56		34	44		37	32		0.3	0.2		0.2	0.12		0.1
367	2	1		1.7	1.6		994	1044		100	800		23	32		1.4	1.7		8.4	5		3	2.9		5.4	2.1		0.56	1.38		282	347		26	28		68	37		71	34		0.2	0.2		0.1	0.1		0.1
374	2	2		1.5	2		889	965		400	200		28	21		0.5	1.5		7.6	4.9		2.7	3.1		4.9	1.8		0.55	1.72		249	237		53	45		34	31		43	32		0.06	0.07		0.05	0.04		0.01
375	2	1		0.9	1.9		822	943		100	200		24	25		0.9	1.9		8	7.2		2.4	3		5.6	4.2		0.43	0.71		175	178		52	54		31	61		34	32		0.2	0.1		0.1	0.06		0.1
358	2	2		1.5	1.8		877	1092		500	200		28	35		0.6	1.4		7.8	5.5		3.2	2.9		4.6	2.6		0.7	1.12		223	246		29	77		35	69		37	48		0.1	0.2		0.09	0.11		0.01
1: pré-op
2: second look
[truncated: 5 more columns]

[truncated: 7 more sheets: Hem Plaq Individual, Vitalidade Individual, Resposta Sistêmica Individual, Rena Individual, HepatIndividual, Renal EAS Individual, só controles]
